# Supplementary material for: UBAC2 promotes bladder cancer proliferation through BCRC-3/miRNA-182-5p/p27 axis
Source: Cell Death Dis. 2020 Sep 10;11(9):733. doi: 10.1038/s41419-020-02935-7 (PMC7484802; doi:10.1038/s41419-020-02935-7)
Supplement: Supplementary file 7 — Supplementary Table 3 [file 41419_2020_2935_MOESM7_ESM.xlsx]

## Sheet: Primers for PCR 
Primers for PCR (5'-3')
UBAC2 Forward	TGGACCGCCATGAGCATGAA
UBAC2 Reverse	AGCCTGGAACAAGGCTTTATTTGT
β-actin Forward	GCTCACCATGGATGATGATATCGC
β-actin Reverse	TAGGAATCCTTCTGACCCATGCC
BCRC-3 Forward/divergent F	GTCAGGAGGGCAGCAGTAGA
BCRC-3 Reverse/divergent R	AACTCAATAGCCATTTCACCAC
p27 Forward	TAATTGGGGCTCCGGCTAACT
p27 Reverse	TGCAGGTCGCTTCCTTATTCC
circNR3C1 Forward/divergent F	GGAATAGGTGCCAAGGATCT
circNR3C1 Reverse/divergent R	AGACGCAGAAACCTTCACAGT
CircHIPK Forward/divergent F	TTCAACATATCTACAATCTCGGT
CircHIPK Reverse/divergent R	ACCATTCACATAGGTCCGT
MEG3 Forward	CTGCCCATCTACACCTCACG
MEG3 Reverse	CTCTCCGCCGTCTGCGCTAGGGGCT
SPRY4-IT1 Forward	AGCCACATAAATTCAGCAGA
SPRY4-IT1 Reverse	CGATGTAGTAGGATTCCTT TCA
GAS5 Forward	ACAGGCATTAGACAGAAAGC
GAS5 Reverse	TACCCAAGCAAGTCATCCA
hsa-miR-182-5p Forward	GCGTTTGGCAATGGTAGAACT
hsa-miR-182-5p Reverse	AGTGCAGGGTCCGAGGTATT
U6 Forward	Ribobio
U6 Reverse	Ribobio
shRNAs target sequences (5'-3')
shUBAC2-1	CTCTACAAGGCGCCTCTGT
shUBAC2-2	CTTCACGCAGTCAAGAACG
shUBAC2-3	TCTGCAGTAGTCTGCTTAT
shUBAC2-4	CATACCAAGAGTCCAAGTG
shBCRC-3-1	GGTTCATTCTATTCAGTGACT
shBCRC-3-2	TTCAGTGACTCGATGGAAACA
shBCRC-3-3	CTATTCAGTGACTCGATGGAA
Oligonucleotide (5'-3')
BCRC-3 pull down probe(biotin)	CTGTTTCCATCGAGTCACTGAATAGAATGAACCC
FISH probes
FISH probe for BCRC-3(cy3)	Ribobio
